# Supplementary material for: Serum Asprosin Correlates with Indirect Insulin Resistance Indices
Source: Biomedicines. 2023 May 28;11(6):1568. doi: 10.3390/biomedicines11061568 (PMC10295799; doi:10.3390/biomedicines11061568)
Supplement: Supplementary file 1 [file biomedicines-11-01568-s001.zip]

Archive with 1 entries (1 files):
- biomedicines-2372604-supplementary.pdf
